# Supplementary material for: Metaphorical framing of the COVID-19 pandemic in Pakistan: A corpus driven critical analysis of war metaphors in news media
Source: PLoS One. 2024 Oct 3;19(10):e0297115. doi: 10.1371/journal.pone.0297115 (PMC11449322; doi:10.1371/journal.pone.0297115)
Supplement: S1 Data — (TXT) [file pone.0297115.s010.txt]

S1- Pakistani Newspaper Articles on Covid-19

THE Covid-19 pandemic has adversely impacted even the most resilient health systems — from individuals to communities, from daily wagers to accomplished professionals. However, Pakistan, a developing country of nearly 220 million inhabitants has fared well in its fight against Covid-19. This success is embedded in multiple factors which have contributed towards effectively managing the pandemic since its onset in Pakistan. The government of Pakistan and WHO had been closely monitoring the evolving situation and as soon as the first case was reported on Feb 26, 2020, in Pakistan the mitigation measures were already in place.
At the national level under the prime minister’s leadership, the National Coordination Committee was established as an apex body which is tasked with supervising the national response towards the Covid-19 pandemic. In April 2020, the government in collaboration with partners launched a $595m Pakistan Preparedness and Response Plan (PPRP) that chalked out a coordinated international effort in consultation with the foreign affairs ministry to support the health ministry at the federal and provincial levels.
Pakistan’s vaccine roll-out has been remarkable.
The establishment of the National Comm¬and and Operation Centre was one of the stepping stones which made the Covid response pragmatic and swift. It led the coordination between various government agencies, provinces and regions. Based on epidemiological data, the model of testing, tracing and quarantine was implemented for identifying disease spread and hotspots so as to enable targeted smart lockdowns. The NCOC also oversaw the enforcement of critical non-pharmaceutical interventions such as closure of schools during peak waves, regulation of the timings of commercial activities and tourism etc.
A testament of these measures is the effective management of four distinct waves of Covid-19 since April 2020. Likewise, Pakistan’s Covid fatality rate ie 124 casualties per million population and 5,536 cases reported per million population are amongst the lowest in comparison to countries in South Asia and in the Eastern Mediterranean region.
Also, Pakistan’s economy performed beyond expectations amid the Covid-19 pandemic, resulting in a 3.94 per cent economic growth rate during the fiscal year, compared to a revised negative 0.47pc in 2019-20. The government, under the umbrella of the Ehsaas Emergency Cash programme, disbursed over Rs200 billion to nearly 1.7m families across Pakistan. This valuable assistance benefited nearly 109m people or half the country’s population.
The success of Pakistan’s Covid response management was also acknowledged by WHO director general Dr Tedros Adhanom, who noted that Pakistan effectively utilised the well-established community health workers’ infrastructure for surveillance, contact tracing and care. Dr Tedros appreciated Pakistan’s approach that the choice is not between controlling the virus or saving the economy; the two go hand in hand.
For a developing country, Pakistan’s vaccination roll-out programme has been remarkable. A recent significant milestone in this regard is the administration of 100m vaccine doses across the country. Moreover, special measures have been taken by deploying mobile vaccination teams which are reaching out to senior citizens, people living with disabilities and marginalised populations.
The silver lining during the pandemic has been the identification of the gaps in the existing health infrastructure, providing us with the opportunity to take corrective measures to strengthen health systems in the country. In 2016, WHO facilitated a joint external evaluation for Pakistan, which looked in detail at 19 technical areas, including pandemic preparation. As a result, comprehensive recommendations were made to improve the national health emergency infrastructure.
Notwithstanding the success of the Covid-19 response, there are a few areas where we can do better. The pandemic does not discriminate with regard to caste, creed and gender. However, data indicates that the vaccination rates amongst women are much lower in comparison to men. A similar predicament has been observed amongst the refugee population in Pakistan.
As the WHO representative in Pakistan, I state this with cautious optimism that Pakistan’s Covid-19 management is headed in the right direction with a particular emphasis on close coordination, strengthening surveillance systems, tracking the evolution of new variants and investing in research and innovation. On behalf of WHO, I would like to express my profound gratitude towards the most resilient healthcare workers. They have worked and continue to do so around the clock to deliver a balanced response that has been the hallmark of Pakistan’s efforts with dividends in health systems along with economic prosperity. We firmly believe in the resolve, ‘No one is safe until everyone is safe’.

Covid-19 infections trended higher in recent days and were approaching 50,000, official data showed, with total deaths crossing 1,000, as the government remained unsure over the consequences of its decision to end the nation's lockdown.
Fearful of the economic and financial impact, and swayed by the acute hardship suffered by millions of poor families, Prime Minister Imran Khan has defended the lifting of the lockdown last week, saying the virus spread has been well below projections.
Education is the only major sector that remains closed.
“The ending of the lockdown doesn't mean the threat is over,” Yasmeen Rashid, the Punjab health minister, said in an interview on television on Wednesday, adding that people needed to adopt safety measures themselves.
How the nation of 207 million people behaves when the month of Ramazan ends and festivities for Eid begin could influence the course of the contagion.
Usually Eid draws big crowds to malls and shops, and people travel in droves to reach their hometowns. While the government has advised people to act responsibly, and avoid going out for non-essential reasons, there has been little mention of special precautions needed over this period.
Doctors and experts fear the country's under-funded and creaking healthcare system will crumble under the pressure if the contagion gathers more pace.
In the first 20 days of May, over 630 people have died, compared to around 380 in the entire month of April, data tabulated by Reuters shows. There were less than 10 deaths in March.
The 32 deaths reported on Wednesday took the total to 1,017, a government website showed, making Pakistan the 25th country worldwide where the toll has crossed a thousand.
On Tuesday, Pakistan reported the most deaths for a single day at 46.
Infections on Wednesday were reported at 2,193 — the second highest for a single day — taking the total number of Covid-19 cases to 48,091.
Regardless of the final death toll, the country expects to suffer an awful human cost, as the government expects millions more of its people to fall into poverty.
Sindh Chief Minister Murad Ali Shah on Sunday announced that a lockdown will be imposed throughout the province starting midnight for the next 15 days in order to control the spread of coronavirus.
Sindh has the largest number of coronavirus cases in the country with 292 confirmed. Pakistan's tally is currently 645 with four deaths.
Following, the chief minister's announced Sindh government's home department has shared a notice with details of the lockdown.
"There shall be a complete ban on movement of people including Intercity or Interprovincial travel or gatherings of any kind for social, religious, or any other purpose at any place, public or private, including all offices, public or private situated within the territorial limits of province of Sindh," the notification read.
Another late-night notification said that Karachi Commissioner Iftikhar Ali Shal¬wani has cancelled the exemption given for home delivery/takeaway of food items from restaurants.
"The kitchens of all restaurants/fast food chains shall remain closed," said the notification.
There are, however, certain personnel exempted from the lockdown including those related to:
Health services, law enforcement agencies, those in need of medical care with an attendant where necessary, person going to buy groceries and medicines, necessary/unavoidable religious rites,any exemption deemed necessary by the government, those who are exempted will be allowed to: travel in single numbers, one person per family may go out to buy essential medicine, groceries etc with a driver only in the case of the elderly or handicapped, person on vehicles carrying essential food items,persons exempted to carry CNIC; should maintain social distance and take safety precautions, essential services exempt from the ban on movement are: health and related services, food and related industry/ manufacturers, grocery stores, general and convenience stores fish, meat, vegetable/fruit vendors and dairy shops, essential municipal services, electricity and SSGC, water supply, port operations, PNSC and custom services, PTA/PTCL/NTC service staff, cellular companies service staff for repair maintenance of towers/cables, banks (with limited staff), petrol pumps, welfare organisations, and any other class deemed essential
As per the notification, anyone who doesn't follow the orders will be punishable under Section 188 of the Pakistan Penal Code.
Following Shah's message, police officers in different areas of Karachi started patrolling the streets to announce the government's decision and to urge citizens to stay at home starting from tomorrow.
In a video message, the provincial chief minister said that he met with politicians from various political parties during which they discussed the coronavirus and agreed upon certain steps that needed to be taken.
Shah said that following discussions with all stakeholders, it was decided that the only way to control the virus was to curtail its spread.
"There is only one way to curtail its spread, as this virus transfers from one person to another very fast, so we need to minimise people's interaction," he said.
The chief minister said that the spread of the virus should be curtailed and at the same time, health facilities should be improved.
"We should not arrive at a situation where we have more patients and our health facilities are not sufficient," he cautioned.
"The purpose of the lockdown is that all offices and places for gatherings [...] will be closed."
He said that those who are not required to do step out in public, will not be allowed to do so.
"If someone wants to step out they should have a valid reason."
The provincial chief minister said that they will try to make sure food is supplied in shops, adding that they were trying to ensure that if someone wanted to step out to buy groceries, they would able to do so once in a two-day period.
Shah said that the way to monitor this was that anyone who steps out will carry their computerised national identity card (CNIC) card with them.
"Once that CNIC is entered into the law enforcement system, we have the IT facilities to find out in the database if they are going out more than twice."
The chief minister said that if someone has an emergency, such as taking a patient to a hospital, they will be allowed to do so. He added that two people could go together along with a driver.
"Our recommendation is that more than two people don't sit in a car," he said.
The chief minister said that ATMs will remain open. He said that banks should operate with only their essential staff.
Additionally, Shah said he spoke to K-Electric, Sui Southern Gas Company, Hyderabad Electric Supply Company (Hesco) , Sukkur Electric Power Company (Sepco) and Karachi Water and Sewerage Board that there should be no loadshedding.
Those whose electricity bills below Rs4,000 will not be required to pay their bill this month, it will be added to their bills over the subsequent months. For Sui Southern Gas Company, the threshold was set at Rs2,000.
The chief minister appealed to landlords to suspend rent for one month.
He said that a new Facebook and Twitter page will be set up which will share all the details about who will be allowed to step out, who won't be and who will be allowed to do so in certain situations.
"These notifications will be updated on a daily basis as we find out problems," he said. Additionally, a team has been formed headed by the chief secretary that will be available 24 hours.
Shah urged the people of Sindh to support the government's decision.
Country will not be put under lockdown: PM Imran
Meanwhile, Prime Minister Imran Khan said he would not put the country under lockdown and urged citizens to be disciplined and self-quarantine themselves.
Addressing the nation through a televised message, the prime minister explained that enforcing a lockdown would mean a curfew and would harm the population of the country living below the poverty line.
"25 per cent of the population of our country lives under the poverty line. Putting the country under lockdown would mean that my daily-wage workers, street vendors, small shop-owners [...] would be locked inside their homes. How would they earn then?"
He added that if the situation in Pakistan was similar to that in Italy or France, he would have imposed a lockdown immediately.
He urged citizens to take themselves towards a lockdown and to self-quarantine.
Warning the nation that the coronavirus would spread fast if they were not careful, he urged people to be cautious for the sake of the elderly.
Asking citizens to use their "wisdom and intelligence", he urged them to be self-disciplined and stay at home.
"If you aren't careful, our entire nation will suffer. If you do this, we will get out of this difficult time like China has done."
The premier added that he and his team were constantly focused on bringing the nation out of the coronavirus pandemic and said that he would inform the country about steps the government would take for the industry.
He also advised citizens to not hoard supplies, adding that the country had "no shortage of food". He asked them to refrain from spreading panic, saying that "panic is a bigger threat than coronavirus".

The Ministry of National Health Services Regulations and Coordination on Friday clarified that the Covid death count in Pakistan is verifiable and accepted globally.
According to the health ministry spokesperson, multiple checks and balances on the reporting systems are in place and the extra deaths reported in graveyards coincide with the Covid waves that hit Pakistan.
He added that Pakistan’s Covid pandemic response strategy’s core focus is dependent on verifiable data points to implement interventions.
Pakistan’s system of death reporting was meticulously designed with the help of provincial and local authorities and included thousands of reporting entities with built-in mechanisms of cross verifications.
The spokesperson went on to say that all this information was fed into the main dashboard at National Command and Operation Center (NCOC) and every number reported along with supporting data has been backed up with efficient and reliable mechanisms.
He maintained that since the onset of the Covid pandemic, Pakistan has been at the forefront of decision-making using data and analytics.
The spokesperson also highlighted that a reporting mechanism is set in place whereby every Covid related death is reported on a district level, which is then collated at a provincial level by the respective healthcare systems, and finally, a cumulative number is shared on a national level which is reported via official channels.
As a nation with a 97 per cent majority of Muslims, most fatalities are buried and a record is maintained of every burial within a specific graveyard.
The maintenance of burial data – including the date, time, and location – is a standard procedure that all graveyards follow.
He shed light on how a mortality comparison was carried out to effectively check the monthly cumulative deaths recorded in the past three years.
The mortality audit carried out by the NCOC critically looked at the graveyard data of big cities.
He added that there was a rise in deaths corresponding to each wave (which showed an increasing number of Covid cases overall) that hit Pakistan but the cumulative number for the past two years did not witness an exponential increase.
Accurate modelling of infectious diseases requires a thorough understanding of ground facts and merely banking on hardcore stats with unrealistic assumptions could be grossly misleading, he said.


After languishing in pandemic conditions for over two years, it was only recently that the Karachi began to experience a continuous downward slump in Covid-19 cases; encouraging the government to finally drop its multitude of restrictions.
Following which, over the last few months, the provincial capital has been endeavoring to make a return to normalcy, and charily rebuild all that was lost during the days of darkness. Yet, the path to normalcy is not one that is shy of obstacles, such as the various new contagions at large, the bruised economy, and the ever looming threat of a new coronavirus outbreak.
For the 20 million people of this teeming city however, resilience appears to be second nature or rather a trait necessary for survival amid lack of patrons but a patron saint. “In the last two-something-years, we have seen countless deaths, people have been laid off from work; suffered great losses and the city’s economy at large has been in shambles,” recalled Imranul Haq, a social worker. “It is a miracle that despite of all the trouble this city and its people went through, we have somehow managed to fare better than other, more advanced cities and hold on to our determination,” he added, addressing the city’s ability to bounce back.
According to Al-Mustafa Welfare Society’s Trustee Ahmad Raza, it is god’s exclusive aid that has helped this city stay afloat in the thickest of times, in addition to the people’s goodwill. “The conditions were catastrophic during the first waves of the virus and the resulting lockdowns. Everyone thought that it would break Karachi’s back, but the people of this city held each other’s hand and countless charities and philanthropists stepped up to spread goodwill, eventually pulling the city out of the curse of Covid-19,” told Raza, prescribing the people to stay alert and follow anti-coronavirus protocols to keep outbreaks at bay.
Similarly, Karachi Traders Union Chairperson Atiq Mir also believes that the last two years under the pandemic were the worst he’s ever seen, but it was the citizen’s collaboration and community work that helped Karachi escape what could have been a devastating fate.
“Merchants paid their employees. People helped each other and took precautions, which prevented the dangerous effects of Covid-19. However, the wounds caused by the pandemic are too deep, and it is only with the passage of time and continued effort for betterment that they will heal,” the chairperson maintained.
Talking about the lingering impact of Covid-19, Taranam Naz, a young social worker from Karachi believes that children were among the most vulnerable segments during the past several waves of Covid-19, and also one of the most severely affected communities. “Many children lost their parents and guardians to coronavirus, some had to be drawn out of school due to the financial crux, while education for almost all children was put on hold for more than an academic year. Now that we are rebuilding, we must remember these children and follow anti-coronavirus guidelines closely so that no child has to suffer like this again,” she expressed. Speaking in the same vain, Pakistan Medical Association General Secretary Prof Dr Qaiser Sajjad also maintained that threat of Covid-19 is still far from clear, and immediate vaccination is the only thing standing between Karachi’s people and another viral outbreak.
Addressing this Sindh Information Minister Saeed Ghani highlighted that inoculation drives are going on in full swing across the province, while doctors and frontline workers have diligently played their part in pulling this city from doom. “In addition, the Sindh government is also grateful to all the agencies and individuals who have worked to reduce the spread of coronavirus and aided the city in its darkest hour,” he told The Express Tribune.

In the grip of a third Covid-19 wave, the national daily coronavirus tally crossed 4,000 for the first time since last July, prompting the National Command and Operation Centre (NCOC) to convene on Saturday to discuss ways to stem the pandemic spread.
The special meeting of the NCOC, the nerve centre of the government unified effort against the global pandemic review the coronavirus situation in the country, particularly a dangerous escalation in cases in Punjab, Khyber Pakhtunkhwa and Islamabad.
In its regular meeting on Friday, according to an NCOC press release, the forum noted major violations of the standard operating procedures (SOPs) in the transport sector, wedding ceremonies, restaurants and some commercial activities.
The NCOC report 4,368 new cases during the past 24 hours, raising the number of active Covid cases past 40,000 on Saturday. The single-day tally of new infections is the highest since 4,339 cases were reported on July 1, 2020.
According to the daily update of the disease, 63 patients died in the past 24 hours, raising the nationwide death toll to 14,091. As of Friday, the national caseload of the disease was 645,356, including 591,145, recoveries.
The NCOC bulletin said 2,170 patients recovered from the disease in the last 24 hours, adding that among the 40,120 active Covid-19 cases, 3,333 patients were still hospitalised to 631 hospitals across the country, with 2,758 of them in critical condition.
Coronavirus first emerged in the country in February last year. The first wave of the disease started ebbing in July but the cases spiked again towards the end of the year, which the experts dubbed as the second wave.
There is a fresh increase in the new infections since the advent of March. On March 12, Planning Minister Asad Umar, who heads the NCOC, attributed the spike to the UK strain of the virus, calling it the third wave of the pandemic, which saw 64,000 cases, so far, in March.
Earlier this week, the government said existing Covid-19 restrictions would continue for at least three more weeks. They include "broader lockdowns" in high-risk areas, with no movement allowed, except for emergencies. Educational institutes have also been closed in virus hotspots until April 11.
The NCOC held its regular morning session on Friday, chaired by Asad Umar. The forum reviewed the overall pandemic situation, particularly against the backdrop of the recent spike in the new infections on a daily basis.
The meeting directed the provincial administrations to strictly implement the SOPs. It decided that a special meeting would be held on Saturday (today) regarding the growing number of coronavirus cases in the country.
The meeting will be attended by the chief ministers of Punjab, Khyber Pakhtunkhwa and the commission of Islamabad Capital Territory via video link. All the provincial Health secretaries will also attend the special session.
Vaccination drive
The special meeting will review the status of implementation of increasing cases and the implementation of the SOPs. Besides availability of oxygen beds, ventilators and related medical facilities at designated hospitals and the ongoing vaccination drive will also be reviewed.
The country's vaccination drive began with the frontline healthcare workers in February. On March 10, the second phase was launched for people over 60. The NCOC decided that registration of people over 50 years of age will begin on March 30.
“Registration of those who are 50 plus for covid vaccination will be opened on march 30th. Registration of those who are 60 and older has already been open. Encourage everybody who is 50 plus to register when the registration is opened for them on 30th,” Umar tweeted after the meeting.


The world is in the grip of COVID-19 pandemic. This virus has wreaked havoc across the globe.

Many countries have shut down their cities, borders and operations. Movement across countries and even continents is being restricted to protect humanity from the adverse effects of the coronavirus.

Pakistan is not an exception and around 700 cases of infections have been reported in the country.

Keeping in view the spread of the virus, precautionary steps are being taken in the country. In the beginning, educational institutions were closed in Sindh and now other provinces are following suit. Pakistan must follow in the footsteps of New Zealand to secure victory against the global pandemic.

Apart from these, restrictions have been imposed on social gatherings such as marriage ceremonies, PSL matches and seasonal festivals. All these steps of social distancing will have an impact on the economy.

The spread of COVID-19 and the meltdown of global crude oil prices took place simultaneously and these two events have been linked. Since the outbreak of the virus, millions of people have cancelled their tours and trips, which will have a huge impact on the global airline industry.

Along with that, the hospitality and transportation industry will be impacted a great deal.

Crude oil prices have plunged below $30 per barrel in the international market due to ongoing price war between Saudi Arabia and Russia. As a first reaction, stock markets in the Middle Eastern region also plummeted. However, the outbreak of the virus will temporarily stall the recovery of prices.

Any negative news will further dent the confidence of investors and rattle the international equity and commodities markets.

Similarly, Pakistan’s stock market caught the cold and dropped around 10% as it had been reported that around $610 million had flown out of the country in the last two weeks.

Low international crude oil prices are quite baneful for Pakistan as its economy is oil-dependent. Although the ongoing economic slowdown has reduced the oil import bill to some extent, the precipitous decline in international crude oil prices will further scale down oil imports.

However, it will be difficult for the government to fully pass the impact on to the masses as petroleum products have inelastic demand. If the government reduces the petroleum prices, it will lose a large chunk of tax revenue.

The tax-starved government either increases sales tax on petroleum products or increases the petroleum development levy to make up for the fall in petroleum prices.

In a recession, it becomes difficult for the government to collect sizable taxes since business firms either operate below capacity or close down operations. Since the government is under the Extended Fund Facility (EFF) of the International Monetary Fund (IMF), it has adopted strict fiscal discipline. It intends to reduce the budget deficit to 7.5% of gross domestic product (GDP) in the first year of the programme.

Hence, the government will reduce the petroleum product prices only to some extent in coming days to avoid the loss of revenue.

The government has also restricted movements across borders, which will reduce the movement of goods in and out of the country. This restriction may create shortage of certain commodities since profiteers may emerge to get the maximum benefit out of the emerging situation. In a nutshell, restrictions on social gatherings, religious congregations and seasonal festivals will remain there for a short period of time. While addressing this, Mehmood said, the people’s support was extremely vital to win the war against Covid-19 in the country. As the government requested the people to cooperate with the government in the war against coronavirus, I will reiterate that the government alone can not win this war without the active and wholehearted support of the common individuals. We take pride in their sacrifices and the war against Covid-19. He told a ceremony here to discuss Covid 19 impacts.
Under these circumstances, the government should respond to the emerging situation and clamp down hard on profiteers. The emerging situation calls for astute planning and execution on the part of the government.


AS if the country’s economic problems were not stressful enough, we now have to worry about resurgent Covid-19.
According to the National Command and Operation Centre, new cases have risen to the highest in 80 days, with Karachi and Hyderabad now reporting positivity rates of above 10pc — a level which, in the past, would have prompted lockdown measures. A significant portion of the population had previously received Covid vaccination and subsequent booster shots, but it appears that the efficacy of immunisation has waned over time.
Citizens have also grown complacent as the national attention has been diverted to pressing economic and political crises. New strains of the coronavirus have since emerged globally, which are now spreading thanks to relaxations on both domestic and international air travel.
With school summer vacations now underway and more people travelling to visit family or for vacation purposes, the risk of a resurgence in Covid cases has considerably heightened. Compounding challenges is the summer wedding season, which will soon be in full swing. It will bring with it large public gatherings in indoor, air-conditioned spaces — a sure recipe for any ceremony to turn into a so-called super-spreader event.
The government has little time to waste: it should immediately launch a public awareness and education drive to urge people to once again adopt preventive measures like the wearing of masks, periodic washing of hands, and avoidance of public gatherings in restricted spaces wherever possible.
There also needs to be a renewed push to encourage people — especially those citizens most at risk, or those around them — to receive booster shots. The government needs to be helpful in this regard: it needs to provide information regarding eligibility as well as availability of vaccines so that it is easy for citizens to find vaccination centres themselves. Much of the populace seems to have tuned out the danger posed by Covid after the last wave subsided. The state needs to take immediate action to reverse that.


TWENTY years ago, on that fateful September day, the world changed forever. Even as the smoke and ash from the cataclysm was still in the air, a superpower set off on the warpath. The Sept 11, 2001, attack, the hawkish neoconservatives who were in charge of the White House decided, had to be avenged. For the next 20 years and through Democratic and Republican presidencies, America would remain on the warpath, bombing and droning, as it hunted down and struck terrorist targets.
The ‘War on Terror’, which began 20 years ago, is now over. At the end of August, the last American troops left Afghanistan; the previous month, the enormous Bagram airbase had been abandoned overnight by the American troops who left behind both civilian and military equipment. What Donald Trump had hinted at, even promised, was accomplished by the Biden administration. Five years ago, such an exit, such a cutting off and drawing down, could not have been imagined. The war was supposed to be a forever war; the Authorisation for Use of Military Force Act had permitted just that.
There is considerable legitimacy to the argument that the war ended because of Covid-19. In March 2020, the WHO declared that the outbreak was a global pandemic, and the world changed forever. In the United States, stay-at-home orders were issued for much of the country, and with businesses affected, millions lost their jobs. To prevent the health cataclysm from morphing into an economic disaster, the American government doled out money in the form of cheques for thousands of dollars to American taxpayers to mitigate the financial setback. Since that first package of stimulus money was approved by the US Congress a year ago, there have been others, the latest a multi-trillion-dollar infrastructure bill to help the economy.
Then there have been the Covid-19 dead. The hundreds of thousands who perished in America and who continue to die today have transformed the idea of ‘immediate’ tragedy. Prior to 9/11, Americans had never confronted death and catastrophe at home on such a mass scale since the Civil War in the late 19th century. The past is always looked at through the prism of the present. So too it is with the coronavirus pandemic. Americans who have managed to stay alive will look back at Sept 11 through the lens of a plague-afflicted present. The deaths of the 9/11 victims were undeniably awful, worthy of sober remembrance, and yet the numbers were also paltry when compared to the hundreds of thousands that Covid-19 summarily killed.
In a world where climate change, pandemics and cyberwarfare are the most pressing threats, why fight a two-decade-long war?
An America suddenly crippled by Covid-19 had even less to devote to an amorphous war on terror, whose objectives seemed, at least in relation to the present, opaque and confused. We can say that this was the mindset that determined the manner in which the United States quit Afghanistan. In a world where climate change, pandemics and cyberwarfare are the most pressing threats, why fight a two-decade-long war whose outcome no longer promised the strategic gains that the United States had pursued when it started?
The extension of American influence all over the globe, the leaders of the United States have figured out, no longer requires military outposts. Big Tech, solidly dominated by American companies like Facebook and Twitter, was already doing just that, beguiling one and all in the process of capitalist self-branding.
Pakistan has been remarkably astute in seeing this change coming. Long before the US decided to exit from the region and busy itself with other goals, it turned its attention to China. Unlike the US, China, the world’s manufacturing epicentre, does have strategic goals that centre on geographic domination. The Belt and Road Initiative, the Chinese premier’s project to connect China to Europe and Africa, was embraced by a Pakistan that welcomed the China Pakistan Economic Corridor. The Pakistani foreign policy establishment correctly believed that this would yield far more benefits to Pakistan than continuing to pander to an increasingly disinterested and unpredictable US. Not only is this decision yielding geostrategic benefits, it has also helped Pakistan handle its own Covid-19 crisis with imported Chinese vaccines, amongst others.
The post-9/11 world and hence post-9/11 conflict are all likely to be remote. Drones can bomb from afar, the workings of power plants and electricity grids can all be hacked; mayhem no longer requires a physical presence. Pakistan needs to capitalise on this reality as well; efforts must be made to train security personnel in cyberwarfare and fighting biological weapons. Pakistan’s democratic institutions also need to focus on the cataclysms born of climate change. The heavy rains, the unbearable heat are indications of what all is to come in the months and years ahead.
It is sad that in a world where the threat of terrorism does not overshadow everything is still a bleak world. The terror of contracting Covid-19 and border closures put in place are also miserable. The world is changing at a pace that is far more rapid and transformative than anything since the invention of the printing press. Despite its meagre resources, Pakistan and Pakistani society seem to have weathered America’s war on terror, and the inherent and dogged tendency to prop up Pakistan as the country everyone loves to hate. With hostilities all wrapped up, one can hope that the constant vilification of Pakistan will also fade away.
Terror cells still exist within Pakistan, and recent incidents and threats including the instability in Afghanistan have led to heightened concerns about their intentions. However, at the moment, the odds of dying from Covid-19 are much greater than of dying in a terror attack. The pandemic may have brought unending misery to millions, but it has also helped deliver what appeared to be impossible even two or three years ago — the end of the ‘war on terror’.

Back in 2018, I submitted an idea for a special session of “TED Talks” in the United States. I raised the issue that today’s public health is still stuck in the methods of controlling outbreaks which are more than a century old. The world is much different now and measures which were effective then may not produce the same results today. With the Covid-19 pandemic we also saw that these measures were not so effective or practical and as a result many leaders lost trust in public health. It was not public health leaders who steered the Covid response in most countries and that resulted in more chaos and directionless efforts.
In 1850s, Dr John Snow (a royal anaesthesiologist) tried to figure out why people were dying of cholera in a certain area and not in others. He identified a water pump as a possible source of disease. That was before medicine learned about the existence of bacteria and viruses and their role in human diseases. The methods he developed to identify, and control outbreak are still used and are effective.
One of these concepts is quarantine or “lockdowns” in the Covid era. Quarantine was an effective measure to stop outbreaks spreading to widespread areas. Even before we understood the dynamics of disease transmission it made sense to hold the ship away from the port and see if any travellers were sick or if they were coming from an area of outbreak. Most infectious diseases have a short incubation period (time from exposure to disease to development of disease) and in roughly two weeks, most diseased persons have visible symptoms. Travel was slow then and keeping travellers away made sense. With small towns and villages and little populations, it was practical and effective to lock down areas.
It’s still effective but not that much. Travel is extremely fast and even before the world knows about an outbreak, the infection can spread thousands of miles away. Researchers estimated that way before China placed travel restrictions on Wuhan in January 2020, many cities around the world were already infected.
One other mostly useless method of screening is temperature scanning. Research studies have shown that it does not identify infected people in a meaningful way but remains widely popular among countries. Relying solely on these measures when a pandemic in spreading is like France relying on its famous Maginot Line during WWII. Germany’s fast-moving panzer mobilised units clearly showed that defense strategies needed to be updated with changing time. In Pakistan, I expected multiple clusters of cases in different cities brewing before even our first case — just strengthening border fortifications eventually has limited value.
The best defence in this highly connected and fast-moving world is to be ready with our crack units of disease detectives, army of contact tracers, and advanced health intelligence systems. This requires the best talent recruitment and resources. Unfortunately, when any little additional resources are available, they are directed to hospitals. No amount of increase in hospital beds would be sufficient if we do not invest in preventive strategies.
The era of forts and siege warfare is gone. In public health too, it is time to improve our defense strategies. The SARS-CoV-2 virus is fast changing with multiple dangerous mutations. It is now more infectious, and some variants may be more lethal and could evade vaccines. Are our defense strategies keeping the pace? Or are we just relying on more lockdowns and travel restrictions instead of trying to understand local dynamics of disease outbreaks and coming up with local and effective solutions? One year in the pandemic, it’s time to pause and refresh our strategies of disease mitigation, control, and possible elimination
 ON Sunday, Saarc representatives appeared in a video conference to discuss how they could tackle the novel coronavirus threat (COVID-19), as the number of infected patients around the world suddenly climbed over the weekend. In this rare attempt to highlight a common concern, Special Assistant to the Prime Minister on Health Zafar Mirza underscored the importance of working together and developing a regional mechanism for sharing health-related information.
A common enemy presents a window of opportunity for all countries at odds to put aside their differences — at least, for the time being — and take on the virus on a war footing. Dr Mirza correctly labelled COVID-19 “the most serious global health emergency in the last 100 years”. To his credit, the health adviser has tried his best to take charge of the situation from day one. Perhaps there would have been greater awareness of Pakistan’s efforts in the fight against the virus had Prime Minister Imran Khan participated in the video conference as his Bangladeshi and India counterparts did.
The global death toll is over 6,500 and set to climb, and millions of people continue to be exposed to the infection. In neighbouring Iran, one of the worst-hit countries, the total number of deaths exceeded 850 — over 120 in the past two days alone.
In Pakistan, the first COVID-19 case was detected about a month ago, when a young man who had returned from pilgrimage in Qom, Iran, tested positive in Karachi. While he fortunately recovered due to timely detection, over 180 others have since been diagnosed with COVID-19 in the country. Out of these, a few are said to be in critical condition.
Undoubtedly, and regrettably, this figure will keep rising in the coming days as tests confirm the worst, as they did in Peshawar, which reported 15 cases yesterday. The vast majority of cases have been found in Sindh, particularly in Karachi and Sukkur, where several travellers from Taftan who had returned from pilgrimage in Iran tested positive. But this may just be because the Sindh government is taking a more proactive, hands-on approach in dealing with the crisis, while understanding the gravity of the situation and the crucial need for honesty.
In yesterday’s press conference, Sindh Chief Minister Murad Ali Shah did not gloss over the facts, laying the numbers before the media, even as reports of more confirmed cases were relayed to him. While the situation is indeed grim, the provincial government’s transparency is laudable. The chief minister praises the frontline soldiers for their indefatigable efforts. As he mentioned that Planning the battle against Covid-19 is the prerequisite for winning it.
There is also the question of other pilgrims from Taftan who would have returned to their homes in KP, Balochistan and Punjab. Peshawar has just announced a number of such cases. What about Punjab and Balochistan — where is their data? Are screening facilities adequate in these provinces? ‘Don’t panic’ does not mean one should be paralysed. In the war against Covid-19, our soldiers are serving in hospitals and in medical places.
A FEW months ago, it would have been impossible to imagine the world so still. Planes flew across the skies, men and women rose in the mornings and set out to work, children went to school and the world hummed along. All of that is fast becoming the jurisdiction of memory now. Human contact, anywhere and everywhere in the world, now carries the burden of contagion. Invisible enemies are the worst, blurring as they do the lines between truth and paranoia. Who has it and who can give it and who will get it are the subtext of every exchange.
In the midst of darkness, it is difficult to imagine light or a future. The future that will be will not resemble the past we have known. Author of Sapiens, Yuval Noah Harari, puts it well in a recent essay. He writes, “Many short-term emergency measures will become a fixture of life. That is the nature of emergencies. They fast-forward historical processes. Decisions that in normal times could take years of deliberation are passed in a matter of hours. Immature and even dangerous technologies are pressed into service, because the risks of doing nothing are bigger.”
Harari’s words are thought-provoking and to some extent heartening. It feels good to consider the future, beyond the question of the sickened and the dead. That future, the long-term future brought close by transformations and decisions that are taking place now, will sound different, look different and feel different.
Take, for instance, the question of work: of where it is done and how it is done; how co-workers communicate, and how they are managed. As one business owner in Philadelphia wondered, why should I keep paying the exorbitant rent for my office space when all my employees are successfully working from home? For this to happen, the world’s employers will have to shift from a ‘presence’ to a ‘productivity’ model. The old style where you got paid largely on the basis of showing up on time and where productivity was a secondary consideration will likely die along with physical office spaces.
In the midst of darkness, it is difficult to imagine light or a future.
The capacity being built to work remotely using virtual networks will make physical offices relics from a time long gone and the idea of having to commute to work will be rendered similarly archaic. There will be positive consequences from this as energy will be saved when offices shut down. Instead, businesses will have to invest in ensuring that workers have access to adequate housing and communication facilities.
Women, who often face hostile and adverse work environments, could well have an edge in such a new world. Motherhood and sexism, both of which tend to take women out of the workforce, might have less of an impact on the work lives of women.
These are things that are imminent, but it feels odd to consider the worth of the world that is coming upon us when the constraints of a confined globe press so hard upon us.
The lockdown is forcing people to coexist in small spaces. Families with multi-generational households are likely to spread the virus among themselves if one falls sick. Even more likely is the tension in households where the men have emptied out in the mornings by going off to work, giving women some respite from their usually demanding presence.
Too many Pakistani men expect wives and mothers and sisters to wait upon them hand and foot and all the women saddled with this thankless job now have to work constantly. And that is the most positive scenario; as happens often during public holidays, more women are likely to face violence when their abusers (usually the men of the family) are constantly at home.
Those who live alone but rely on visits and interaction with friends and family members are also facing a long period of adjustment. To preserve life, these interactions must be sacrificed at least in the short term, leaving relationships transformed. The new isolation, which produces depression and even suicidal thoughts in some, will be just as heavy to bear as the virus and its associated risks of death. Some will be able to make adjustments, others will find their lives shortened by the new and shrunken world.
The hope to see a future awaiting us after Covid-19 is essential. Crises such as these invoke terror and panic and survivalist behaviour. They also provoke writers, artists, engineers and business leaders to innovate, create new ways of being, and transform the use of old tools to transcend the constraints imposed by a near moratorium on physical proximity.
For whom the requirement of physical presence has been onerous, halted and stymied by borders and passports, this may just be the breakthrough they need. If an accountant works from home, it does not matter whether that accountant is in Tibet or New York or Karachi. The already borderless virtual world will become even more important.
How will we fight this war? How prepared are we be able to defeat this enemy? Incidentally, it is war that has been fought in almost all countries. The coming days will be challenging. For humankind, there is nothing less macabre and unsettling than an invisible enemy whose contagion spreads in mysterious ways. The normal, already interrupted, will be reborn as something different and for those of us who will remember what had been before, it might be particularly difficult. We will remember the days when fear was not the ingredient of every embrace and handshake, the days when people collected together to work, talked and chatted and laughed (and even sneezed and coughed) on a regular basis. As we mourn that lost world, let us also begin to envision the transformed world of the future. That world is being born before our eyes
ON Sunday, Saarc representatives appeared in a video conference to discuss how they could tackle the novel coronavirus threat (COVID-19), as the number of infected patients around the world suddenly climbed over the weekend. In this rare attempt to highlight a common concern, Special Assistant to the Prime Minister on Health Zafar Mirza underscored the importance of working together and developing a regional mechanism for sharing health-related information.
Coronavirus is an invisible enemy armed with lethal killing sting against which the entire humanity is standing. A common enemy presents a window of opportunity for all countries at odds to put aside their differences — at least, for the time being — and take on the virus on a war footing. Dr Mirza correctly labelled COVID-19 “the most serious global health emergency in the last 100 years”. To his credit, the health adviser has tried his best to take charge of the situation from day one. Perhaps there would have been greater awareness of Pakistan’s efforts in the fight against the virus had Prime Minister Imran Khan participated in the video conference as his Bangladeshi and India counterparts did.
The global death toll is over 6,500 and set to climb, and millions of people continue to be exposed to the infection. In neighbouring Iran, one of the worst-hit countries, the total number of deaths exceeded 850 — over 120 in the past two days alone.
In Pakistan, the first COVID-19 case was detected about a month ago, when a young man who had returned from pilgrimage in Qom, Iran, tested positive in Karachi. While he fortunately recovered due to timely detection, over 180 others have since been diagnosed with COVID-19 in the country. Out of these, a few are said to be in critical condition.
Undoubtedly, and regrettably, this figure will keep rising in the coming days as tests confirm the worst, as they did in Peshawar, which reported 15 cases yesterday. The vast majority of cases have been found in Sindh, particularly in Karachi and Sukkur, where several travellers from Taftan who had returned from pilgrimage in Iran tested positive. But this may just be because the Sindh government is taking a more proactive, hands-on approach in dealing with the crisis, while understanding the gravity of the situation and the crucial need for honesty.
In yesterday’s press conference, Sindh Chief Minister Murad Ali Shah did not gloss over the facts, laying the numbers before the media, even as reports of more confirmed cases were relayed to him. While the situation is indeed grim, the provincial government’s transparency is laudable. Pakistan shouldn’t declare early victory against Covid-19 as it would bear negative consequences.
There is also the question of other pilgrims from Taftan who would have returned to their homes in KP, Balochistan and Punjab. Peshawar has just announced a number of such cases. What about Punjab and Balochistan — where is their data? Are screening facilities adequate in these provinces? ‘Don’t panic’ does not mean one should be paralysed either. One would have thought that with the war against Covid-19 being waged across the world, regional cooperation is necessary.
PESHAWAR: Khyber Pakhtunkhwa Chief Minister Mahmood Khan on Saturday appreciated the services of health professionals, rescue and police workers and district and military administrations in the fight against coronavirus and said joint efforts showed their dedication to stem the spread of Covid-19.
“Health workers and others, who laid down life in the battle against Covid-19, will be remembered for a long time for saving lives. We take pride in their sacrifices,” he told a ceremony held here to mark the completion of 100 days of fight against coronavirus.
The chief minister lauded the role of civil and military administrations, relevant government departments, private organisations, elected representatives, civil society, media workers and other people in the fight against coronavirus and said it reflected the unity of the nation, said a statement.
He said the government had been making result-oriented efforts from the first day of the outbreak of the virus under the leadership of Prime Minister Imran Khan, so the tide of the infection had been stemmed.
“The work being done by the National Coordination Council and National Command and Operation Centre has been significant as far as the prevention of the virus spread is concerned,” he said.
100 days of fight against pandemic marked
The chief minister said the implementation of effective strategy with consensus of all federating units and stakeholders to deal with the challenge posed by the pandemic was the result of national unity.
He also praised the Provincial Task Force on Covid-19 for playing an important part in containing the infection.
Mr Mahmood said he hoped that the joint efforts of the government and people would help overcome the challenge very soon.
On the occasion, the chief minister spoke to the family members of martyred frontline health workers via video link and assured them of all possible support of the government. He gave way commendation certificates to the frontline workers.
Also in the day, chief secretary Dr Kazim Niaz visited Landi Kotal and Jamrud areas in Khyber tribal district and distributed commendation certificates among local officials, doctors and paramedics for excellent work in fight against coronavirus on Torkhum border and three subdivisions of the district.
He asked the residents to strictly follow the standard operating procedures in cattle markets before Eidul Azha to prevent coronavirus.
The chief secretary said strict adherence to preventive measures against Covid-19 could help check virus incidence.
The Lakki Marwat district administration also marked 100 days of fight against coronavirus.
A function was held at the District Headquarters Complex, Tajazai, where deputy commissioner Abdul Haseeb, ADC Noorul Amin, health experts and officials of the relevant departments were in attendance.
Mr Haseeb hoisted the national flag on the premises of his office and reiterated the commitment of his administration, other stakeholders and residents to defeating the disease.
He praised the frontline fighters against Covid-19 and said he along with other officials would visit health facilities to acknowledge the anti-virus efforts of doctors, paramedics and health professionals.
The administration of Mansehra district praised doctors, other health workers and journalists for fighting the pandemic as frontline soldiers.
“I have no words to laud your services for the people during the Covid-19 emergency. Because of the effective role you played against this pandemic, the incidence of virus is on the decline in the district,” assistant commissioner Talat Fahd told a ceremony here on Saturday.
Commendation certificates were given away to journalists for effective role against coronavirus.
A function was held in Upper Kohistan district as well where deputy commissioner Dasu Anwar Akbar Khan lauded the role of frontline workers against the virus.
The participants included district health officer Dr Taj Mohammad and DSP (central) Gulfaraz Khan.
The first 100 days of Covid-19 fight was also marked in Kohat, where the district administration vowed to continue its efforts to protect people’s lives from the virus.
The Bajaur district administration also observed 100 days of fight against coronavirus.
Prime Minister Imran Khan was informed on Saturday that the government's strategy of imposing 'smart lockdowns' to curb the spread of the coronavirus has helped balance the lives of citizens with their livelihoods. While addressing this, Mehmood said, the people’s support was extremely vital to win the war against Covid-19 in the country.
The premier was briefed about the prevailing situation and analysis of the pattern of Covid-19's spread in the country during a visit to the National Command and Operation Centre (NCOC) in Islamabad.
Federal ministers, Army Chief Gen Qamar Javed Bajwa and other high-ranking officials were present on the occasion as the government marked 100 days of the establishment of the NCOC. The provinces were also represented via video link. General Qamar Bajwa on Wednesday called for national unity in the fight against Covid-19.
At the briefing, the premier was informed that the government's decision to opt for smart lockdowns — imposed only in virus hotspots — instead of sweeping countrywide restrictions has helped in "keeping the economy afloat" and addressing the problems of the poor and the working class while containing the disease, according to a statement issued by the Prime Minister's Office.
It was highlighted that as per the International Monetary Fund's flagship World Economic Outlook, Pakistan has "reversed" the projected GDP downturn from -1.5 per cent to -0.4pc. From July 19 to May 20, Pakistan’s exports fared much better than those of other countries in the region, the prime minister was informed.
Prime Minister Imran lauded the efforts of the NCOC team in putting up "a robust response" to the pandemic and ensuring coordination throughout the country. He noted that the NCOC has "led from the front" in the fight against the virus through daily monitoring of the situation, capacity enhancement of the health system, establishing a credible database, ensuring better resource management and formulation of appropriate SOPs.
"The prime minister appreciated the resilience and adaptability of the nation to adjust to the new normal by following SOPs and face the challenge as one nation," the press release said, adding that he also paid tribute to the doctors, para-medical staff and emergency responders working on the frontlines of the Covid-19 battle.
While noting a "slowing down of disease progression", the prime minister directed officials to ensure strict implementation of the standard operating procedures and undertake all required administrative actions to implement the strategy of smart lockdowns. He also instructed them to continue a mass awareness campaign to curtail the spread of the virus and especially prevent a resurgence of the disease during Eidul Azha.
The prime minister also acknowledged the efforts of healthcare workers and management teams from all the provinces, Azad Kashmir and Gilgit-Baltistan, according to the PM Office handout
Despite rising cases of infection, Prime Minister Imran has defended his government's handling of the coronavirus crisis, dismissing the opposition's criticism of "confusion" and contradictions in official policies.
"If there was one country whose government did not have confusion, it was ours," he said while speaking in the parliament last month.
After reporting its first cases on February 26, Pakistan has so far officially registered nearly 227,000 infections of Covid-19 and 4,661 deaths. Of those infected, more than 125,000 have recovered


Emergency supplies of medical equipment, including personal protective equipment (PPEs), are being dispatched to Quetta on orders of the chief of army staff "to help medical staff fight Covid-19 effectively in Balochistan", said the army's media wing on Tuesday.
“Doctors and paramedics are the frontline soldiers in this war. Most advanced nations/govts are finding it extremely difficult to fight this pandemic," COAS Gen Qamar Javed Bajwa was quoted as saying by Inter-services Public Relations via Twitter.
"Pakistan government is striving hard to acquire and supply the required resources. In this hour of distress, we must remain patient and steadfast,” added Bajwa
The directive comes a day after young doctors and paramedics gathered on the premises of Civil Hospital Quetta and protested against the health authorities for not supplying safety gears and other preventive items to the doctors performing duty in hospitals.
Police said 30 doctors had been arrested for taking out a protest really in violation of Section 144 of the Code of Criminal Procedure imposed by the Balochistan government in the provincial capital in connection with the lockdown.
According to YDA, however, more than 100 doctors and health workers were arrested.
Speaking to Dawn today, Dr Rahim, a spokesman for the YDA, said that that the arrested doctors will not leave the police stations until their demands were met and they were provided with protective gear.
According to president of YDA's Balochistan chapter Dr Yasir Achakzai, 15 doctors in the province had been diagnosed with the novel coronavirus so far but the government still had not supplied protective equipment.
"On one hand, the coronavirus is killing us and on the other, police are beating us up," Achakzai said.
A day earlier, Achakzai said they were baton-charged by security forces, adding that "dozens" were arrested near the Red Zone. Police had denied beating up the doctors. They are playing an important part in containing the infection and battling the war against the virus. Mr. Mehmood said he hoped that the joint efforts would have a greater impact.
As matters escalated, a few members of the Balochistan Assembly reached the venue and tried to negotiate with the protesting doctors and paramedic staff.
Later in the day, Chief Minister Jam Kamal Alyani said that he had met the YDA doctors and had assured them of his government's full cooperation in their battle against Covid-19 and in meeting their demands.
'Doctors were arrested for their own protection'
Balochistan government spokesperson Liaquat Shahwani announced in a press conference that the demands of the protesting doctors had been met.
Commenting on Monday's events, he said that doctors had been arrested "for their own protection".
He said that the doctors "were moving towards the CM Secretariat in crowd".
"Our district administration, our police urged the doctors to return for the sake of their own health and that the government will fulfil their demands. They (doctors) were told that you are not observing social distancing [which is vital] to curb the spread of the coronavirus," Shahwani said.
"They did not listen and so, for the sake of their protection, they were arrested for only one hour."
The government spokesperson added that even though all the doctors had been released, they have refused to leave the police stations.
He regretted that the doctors had violated Section 144 of the CrPC without thinking the impression it would leave on the public.
"[The public] would think that if doctors are moving as a crowd without being exposed to danger, why would it threaten us? They will leave their homes too [...] The point of imposing a lockdown will be lost and we will not be able to control the outbreak of the coronavirus in the province."
Shahwani added: "We appeal to the doctors to [follow] the code of conduct followed globally, due to which they are called healers. Healers do not abandon their patients in hospitals and come out on roads to protest for their rights, especially when the chief minister had held talks with them."
Protest
The young doctors and paramedics gathered on the premises of Civil Hospital Quetta and started protest against the health authorities for not supplying safety gears and other preventive items to the doctors performing duty in hospitals. They were carrying placards and banners inscribed with demands, including removal of the health secretary and special health secretary.
They chanted slogans against the provincial authorities, came out of the hospital premises and stated moving towards the Officers Club where the provincial cabinet was in meeting. Police blocked the road leading to the club.
The protesting doctors and health workers tried to break the cordon which led to a clash between them and police personnel. Some protesters were injured when police used batons against them. Police also arrested dozens of protesting doctors.
A spokesman for the Balochistan government termed the doctors’ protest unjustified and claimed that the government had provided the required safety gears to all doctors, paramedics, nurses and other health workers performing duty in quarantine centres and isolation wards. “We do not understand the protest by the doctors who were not performing duties in quarantine centres and isolation wards of Sheikh Zayed and Fatima Jinnah Chest hospitals,” Liaquat Shahwani had said.
However, he said, the government had assured the protesting doctors that they would also be provided safety gears, adding that doctors had the right to criticise the government, but should not stop performing duties. He said China was also facing shortage of safety gears, adding that the National Disaster Management Authority had supplied 50,000 N-95 masks which the health department was distributing among the doctors.


 House officers and postgraduate trainees, the front-line force battling the deadly Covid-19 pandemic, are forced to work at several hospitals without personal protective equipment (PPE), stipends and, in many cases, food, it emerged on Thursday.
Speaking on the condition of anonymity, doctors told Dawn that they were facing a lot of problems at work, severely affecting their mental health as well as the quality of their work. Members of the medical fraternity insist that the war against Covid-19 can only be won by increasing testing capacities.
The worst affected health facilities include the government hospitals in Sukkur and Larkana, the Abbasi Shaheed Hospital (ASH) and the Jinnah Postgraduate Medical Centre (JPMC) in Karachi and the two teaching hospitals, one in Hyderabad and the other in Jamshoro, attached with the Liaquat University of Medical and Health Sciences (LUMHS). The first hundred days of covid-19 fight were also marked in Kohat, where the district administration gathers to show resilience against Covid-19.
“We haven’t received our stipends for the last three months. The issue has been brought to the knowledge of the administration multiple times, but to no avail,” said a house officer posted at ASH.
The batch of around 250 house officers at ASH had also closed down the outpatient departments in protest sometime back, she added.
‘We haven’t received our stipends for the last three months’
She also complained that though the government had officially increased their stipend from Rs30,000 to Rs45,000 in February last year through a notification, medical students of the Karachi Medical and Dental College (the educational institution attached with ASH) were forced to agree to lower the stipend amount at the time of their induction last year.
“We were threatened that if we didn’t agree to this amount, the hospital administration would induct medical students from other colleges as house officers,” she said, adding that the hospital had not yet cleared dues of the batch which had left the facility and were now working as postgraduate trainees at other facilities.
Asked about the PPE, she said not a single doctor had been provided gear by the hospital. “We got some from non-governmental organisations. These days, we are holding filter clinics instead of OPDs. Of the 500 to 1,000 patients who daily report at the hospital, some 50 are suspected of having the coronavirus and referred to government-designated hospitals.”
Another doctor, a postgraduate trainee at ASH, said that while they had been getting their stipends regularly for some months, the administration had not paid their eight-month dues yet.
“The pending amount varies between 200,000 and 600,000 depending on the time of one’s induction,” she said.
Sources said both house officers and postgraduate trainees at the JPMC had not been paid stipends for the last three months and the previous batch had not received their arrears.
No food
Similar situation prevails at LUMHS hospitals located in Hyderabad and Jamshoro where doctors have not been paid for months.
“We haven’t been paid for two months now. It has been like this since I joined as a postgraduate trainee last year. But what’s more critical right now is to work without food and tea for hours,” a doctor complained, explaining that while some of his colleagues brought food from home, that was not possible for everyone.
All restaurants were closed due to the lockdown and the hospital administration prepared food only for in-house patients, he said.
“Some of us are working in the quarantine. How could you ensure quality work with an empty stomach?” he said.
Seconding these concerns, Dr Umer Sultan, representing the Young Doctors Association-Sindh, said that postgraduate trainees in the districts of Sukkur and Larkana had not been paid stipends for 13 months.
“The health department says the amount has been released. If this is true, why it hasn’t been paid to the doctors yet? There should be an inquiry into the issue,” he said, adding that house officers had not been paid stipends for six months in Nawabshah district.
He agreed to the demand that the government must ensure supply of quality food to all healthcare workers.
On the availability of PPE, he said: “It’s in short supply everywhere. Doctors at some private hospitals are being asked to buy the equipment from their own pocket. Unfair distribution of PPE is also causing a shortage and it’s the government’s responsibility to address the issue.”
At least 253 healthcare providers and medical workers have been infected with coronavirus in Pakistan so far, according to data shared by the National Emergency Operation Centre on Thursday.
Based on the report, which has data up until April 22, 124 doctors, 39 nurses and and 90 health workers have been infected by the virus in the country.
Ninety two of these healthcare providers are in isolation, 125 are admitted in hospitals while 33 have recovered and have been discharged.
The first known Covid-19 fatality among the local medical community occurred in Gilgit Baltistan when a young doctor, Usama Riaz, succumbed to the disease in the deadliest war against Covid-19. He had been working at the screening center in Karachi.
In Punjab, 83 medical workers have been affected so far, according to the ministry's data; this includes 53 doctors, 12 nurses and 18 health workers. Out of these, 15 are in isolation, 61 have been admitted to hospitals and eight have been discharged.
In Sindh, the total number of infected medical workers stands at 56, according to the report; this includes 19 doctors, 15 nurses and 22 other healthcare providers. Of these, 41 are admitted to hospitals and 15 have been discharged.
However, in a press conference held on Wednesday in Karachi by senior doctors, it was shared that in Sindh alone, 162 health professionals had tested positive.
The ministry's report says 30 medical workers have been infected so far in Khyber Pakhtunkhwa; 14 doctors, four nurses and 12 health workers. Of these, 25 are in isolation, four are admitted to hospitals and one has been discharged.
In Balochistan, 32 medical professionals have been infected with the virus, out of which 24 are doctors, one is a nurse and seven are health workers. Twenty seven of these people are in isolation, four are admitted in hospitals and one has been discharged after being cured.
In Islamabad, 31 medical workers have been infected so far, out of which 12 are doctors, seven are nurses and 12 are health workers; 26 are in isolation, one is hospitalised, and three have been discharged. One medic, according to the report, lost their life.
In Azad Jammu and Kashmir, four medical workers have been infected. Out of these, one is a doctor and three are health workers. All four have recovered.
Gilgit Baltistan has lost two medics out of the 17 infected; 14 are being treated at hospitals and one has recovered.
On April 22, Pakistan passed the grim milestone of 10,000 Covid-19 cases; the day ended with a total of 10,513 cases, including 224 deaths.
The need for safety equipment for all healthcare providers has been repeatedly stressed in the country. A single breach in protocol — even an N95 mask reused once too often or an accidental mistake in wearing or removing personal protective equipment — can expose them to the contagion and its consequences. Health workers and others, who laid down life in the battle against Covid-19 will be remembered for a long time.
Medical associations all over the country are asking the government to not ease the lockdown measures as doing so at the moment can lead to a spike in the number of coronavirus cases in the country.


Covid-19 is not only playing havoc in the lives of patients, it has also impacted the lives of caregivers, the multitude of healthcare professionals who are at the frontlines of this battle, all across the world. Pakistan too is increasingly feeling the pressure as we steadily ascend this steep upward swing of the curve to wherever its peak may be. While doctors and nurses and the other ancillary staff are doing what they can, in the Covid-19 crisis they are confronted with much more than what they were ever trained for, or perhaps even signed up for.
This article examines not only the health risks involved but also the emotional impact that this mounting crisis is bound to have on what may be a highly motivated but often grossly ill-equipped health workforce.
The physical risks to doctors, nurses and other ancillary workers are all too apparent. Already, several health workers across Pakistan have been infected by their patients, and one young physician has lost his life.
As we try and flatten this curve by social distancing measures, the higher the upward stroke of this now infamous curve goes in Pakistan, the greater will be the challenge for healthcare workers as our capacity to care for the sick is exhausted. We are witnessing in real time how much more robust health systems have been brought to their knees by the ravages of this disease in other parts of the world.
Limited resources in a resource-constrained setting
Pandemic or no pandemic, healthcare resources in Pakistan are already inadequate to cater to our usual requirements. Even in times of normalcy, healthcare professionals in Pakistan face chronic shortages of even the most basic equipment and supplies. Shortage of Intensive Care Unit (ICU) beds is almost a daily occurrence in tertiary care hospitals, with junior doctors constantly phoning other hospitals to find available ventilators so that a critically ill patient can be shifted and saved. Often, they do not succeed.
These chronic shortages are about to expand manifolds in the coming weeks, if the number of Covid-19 cases increases in Pakistan. The shortage of resources is not strictly limited to equipment and supplies, but also the human resources required to deal with this challenge.
The government is scrambling to get the needed equipment including ventilators from China. The chief of National Disaster Management Authority of Pakistan (NDMA) has assured the nation that by early April, we will have planeloads arriving in the country. These machines need skilled operators and an ordinary health professional without proper training cannot use them and can actually inflict more harm in their misuse. We may not have sufficient qualified personnel who are available and also willing to do the job.
While we are quite confident that healthcare workers will be eager to serve at the proverbial frontlines, the fear of the virus is very real and we have already seen media reports of physicians refusing to go to report for "Corona duty" because they fear for their lives and that of their loved ones.
From the more developed parts of the world, including the United States, shortage of human resources has become evident as healthcare workers have contracted the virus, and are now in quarantine. With our resources at a stretch in peace times, how will we deal with these challenges in times of crisis?
Who gets to live, and who does not?
It is not difficult to imagine a situation, in which there is one ventilator possibly available, and four very sick patients in one hour, and perhaps 12 more equally sick and deserving ones in the next hour. How is the decision to be made to allocate this one available life saving device to a patient?
In normal times, especially where there are adequate resources to go around, "First come, first served" usually works very well in allocating hospital beds and resources, the patient who arrives first generally gets admitted first, provided it is medically indicated. In a chronically overstretched health system such as ours, our physicians generally juggle factors such as age, quality of life and the estimated utility of life years after recovery. This is not an easy calculus. These criteria however have become more crucial in the present situation.
Consider the now-not-so-hypothetical situation in which there are two patients, an 80-year-old and a 40-year-old, both needing the machine to breathe. How about a 60-year-old who is a major donor to the hospital, or a 30-year-old fruit vendor who pushes his cart in streets all day long? What if a 65-year-old professor has a better shot at quality life for the next decade if he survives, versus a 35-year-old man with colonic cancer with an unknown outcome?
Throw into this analysis the situation when a 77-year-old patient with several other medical issues occupies an ICU bed, and after fighting several weeks, walks out of the hospital, to live a healthy retired life for perhaps another four years. During the time of his ventilation, perhaps four other younger patients who are now dead may have been saved by using this one machine with shorter periods of ventilation, and perhaps lived for decades, contributing to society.
These are the kind of decisions exhausted, terrified and sleep-deprived healthcare workers may have to be making soon, with little or no training in ethical decision-making.
The triage system and its challenges
A system however currently exists for sorting out patients for treatment prioritisation. The system dates back to 1792, when the Surgeon in Chief to Napoleon's Imperial Guard applied a process known as "medical triage". In this system, the wounded during war were divided into three different categories: those who will recover without treatment, those who will die whether or not they are treated, and those for whom treatment will make the difference between life and death. It is the third category that requires urgent care, particularly in situations of resource shortages, like as in war or today in a pandemic situation.
While the majority of Covid-19 patients can fortunately be treated at home safely, it is the 15-20% sick ones that will overwhelm existing resources, as is amply evident in how the virus has crippled the much more robust heath systems in European and American hospitals. It is these patients who will face triage for hospital and ICU beds, and ultimately for ventilators.
However, there is a difference when it comes to applying triage in a pandemic. As the situation escalates, healthcare workers will be forced to make choices and decisions which will literally boil down to life and death. They will be the ones who will be choosing who may be given a chance to live, and also those who will be left to die.
Those being triaged out and excluded from ventilation are not because it is clear that they will die despite this intervention (category 2 in the above mentioned categorisation of triage). The doctor triaging out Corona patients would many times know that the patient he just turned away may have lived if intervention was provided; but there were too few ventilators to be hooked up.
Such decisions will take an immense psychological and emotional toll on healthcare professionals who will be left to bear the "dreadful burden of choice".
Another very real aspect linked directly to having to turn away patients is that of personal risk or violence by outraged relatives. In a culture of mistrust, the person on the frontline may be in harm’s way in such situations.
Italian experience and other guidelines
Italian doctors have been grappling with exactly these kinds of dilemma and recommend that in these desperate Covid-19 inflicted times, the "first come, first served" rule does not apply.
They have recommended that "priority should be given to those who have, first, greater likelihood of survival and, second, who have more potential years of life". Applying the utilitarian philosophical theory which talks about the rule of maximising benefits for greater numbers, the application of this analytical framework advocates that healthcare workers utilise limited resources to "save more lives, and more years of life".
Operationalising this rule would mean that people who are sick but have a greater chance of recovery would be given priority, and those refused would include in addition to the category 2 patients noted above, also those who if saved are considered too old to benefit for a meaningful period of productive life, even if they arrived early and a ventilator was available. This exclusion from treatment is beyond the framework of classical triage to which health systems are accustomed.
The moral burden in making such choices, albeit aided by guidance documents and expert opinions, does not lessen the enormity for the decision-maker.
More complexities
Even with these guidelines in place, ought a fellow physician or a nurse be given priority for a ventilator bed if she requires it, over and above another patient who fits the criteria? Most would say they should, based on the principle of reciprocity. Expert opinions also suggest that because of the instrumental value of healthcare workers (i.e. they are essential for providing emergency care services in times of pandemic) they may be given priority for treatment.
But ought an ICU bed be kept vacant in order to accommodate a stricken healthcare worker who may need it? Even beyond a sense of camaraderie, this may be a pragmatic necessity to keep the system functioning.
Also worth considering is the scenario in which the next day, the ER receives a 70-year-old mother of a physician who works at this hospital. Her son has brought her, riddled with guilt since sequestered tightly in the house, the only way his mother could have contracted the infection is through him. Even though she may not fit the age criteria (which, let us assume, has been set at 65 years) should she be given a ventilator, using the same principle of reciprocity? After all, human beings do not live as atomistic, isolated units, they are very much part of the family system. What are the responsibilities of healthcare professionals to their families in such times?
Personal risks
Hospital beds and ventilators are not the only things in short supply. The personal risks of handling patients with a deadly contagious disease can be mitigated somewhat by the use of Personal Protective Equipment (PPE) which, at present, is a rarity. Using a mask and a pair of gloves offers very limited protection and does not constitute PPE.
Does the society expect healthcare professionals to rush to "combat" in the absence of such equipment? In other words, is the duty to treat by healthcare workers' absolute, no matter what the context?
Immanuel Kant would certainly say it is. But Kant is criticised because his analysis does not take the context into consideration, the context that the individual lives in. Would a 25-year-old physician be well within his rights to refuse to report for duty in the Corona ward where no PPE is being provided, especially now that one 29-year-old physician from Gilgit-Baltistan contracted the disease while screening suspected patients and subsequently perished?
Read on: Pakistan's first coronavirus death exposes nation's vulnerability
Do healthcare professionals have the same duty to treat, as say soldiers do to carry out orders from his superiors? A soldier is expected to stand his grounds, under any circumstance, even after running out of ammunition, if told to do so. The oath that physicians take at the time of graduation from medical colleges talks of service without prejudice, and practice with his patients' health as his first consideration. However, nowhere does it state that a physician should risk his own life for the sake of his patient. Of course, it can be argued that it is within such dire situations where the greatest servitude to humanity is required. However, these would count as supererogatory acts rather than something that may be expected as a norm.
Healthcare leadership also has considerable issues to contend with. Would it be justifiable for the medical superintendent of a hospital to use coercive means to make sure that the Corona Unit at her hospital is staffed? The fear of personal peril of contracting the disease is very real, but the fear of taking the disease home is even greater.
Consider the hypothetical case of a young general practitioner in a government dispensary in a small Pakistani town. He is told to report for Corona duty by the District Commissioner. Having never managed a patient in a ward since his house job 18 years ago, he may not even be able to start a drip, let alone manage fluids for a very sick patient. He wonders what use he will be at the frontlines, with or without PPE. Is he a disgrace to his profession if he refuses to go?
Mental health of frontline workers
In addition to the very real physical risks that they run, there is also the inevitability of considerable mental distress. Refusing to allocate precious life-saving resources to a gravely sick person who may be having even the slightest chance of living is a heavy cross to bear: "He died because I decided he should not be given a chance."
With mental health enjoying the lowest rung in our healthcare priorities, ironically somewhere near public health in our medical education system, the mental scars these healthcare workers will develop can have long reaching consequences for themselves, their families and their medical practice. Thousands of nurses are at the forefront of Pakistan’s battle against the outbreak which has already infected more than ten lac.
Amidst the joys of seeing a patient recover from the throes of Corona and walk out, there will be the devastating lingering images of those who died gasping for breath. Or the parent they blamed themselves for infecting and ultimately losing.
As a society, when we examine the role played by these men and women, our doctors, nurses, physical therapists, ancillary and support staff, the security guards and the janitorial staff, let us not criticise them for their failings, for there will be plenty of those, but for the immense burden they carry on their shoulders each day, in the hope that lives of complete strangers can be saved. Therefore the battle against Covid-19 needs to be faster and goal-oriented. The scars from the battles to come will be etched on their lives forever. As members of the public, it is our collective duty to exercise patience, and have faith, in these heroes, most of whom will remain unsung.
The world is fighting a global pandemic called the novel coronavirus or COVID-19. What started off as a disease spread by, reportedly, bats in Wuhan, China, has now become, unarguably, one of the greatest threats to the world. The disease was first identified in December 2019 in Wuhan, capital of China’s Hubei province, and resulted in the ongoing coronavirus pandemic.
As of April 29, 2020, there have been more than 3.11 million reported cases across the world, with more than 217,000 deaths, and around 932,000 recoveries. In Pakistan, more than 14,885 confirmed cases have been reported, 3,425 patients have recovered, and 327 have died. WHO gave a clear message to countries in order to battle against Covid-19 as test, test, test.
Almost every country is struggling to fight against the coronavirus; health officials in Pakistan are also doing their best to control its spread. Pakistan’s top health official has stated that the intensity of the spread of the COVID-19 pandemic is not as severe in Pakistan as it is in many other countries. But the numbers speak otherwise. The official data has shown that confirmed cases are increasing day by day.
In this global outbreak, people should act smart and responsible instead of putting everything on government. Many countries have opted for a lockdown and precautions have been recommended. The most common precautions include social distancing, avoiding handshakes, refraining from going in public places, and using an alcohol-based hand sanitiser or soap. But, unfortunately, not every person is acting upon the advice of government and doctors.
We have to ask ourselves: are we really taking this pandemic seriously? Because even now I see people who don’t care about the deadliness of the coronavirus, or perhaps they just don’t know much about it. Either way, citizens should be more responsible in this situation because not everything is government’s fault.
The terrifying fact is that there is still no official vaccine for the coronavirus, and antibiotics don’t work on this virus. And that is because it is a virus, not a bacterium. The present treatment for viruses also does not seem to work on the coronavirus because it is a new virus and there’s less information about it as of now. Despite that, there have been recoveries from this disease, which might be a silver lining. But that does not justify people going out and gathering in any area as the disease is still pretty deadly. Covid-19 is the worst human enemy of the century. The Covid-19 enemy moves among us is unseen. Therefore, the battle against Covid-19 should be initiated at all levels.
This pandemic has affected the daily wager in Pakistan so badly that we cannot even imagine. And that is why Prime Minister Imran Khan announced the Ehsaas Emergency Cash Program, which is providing relief on the basis of merit, transparency and impartiality. The prime minister directed MNAs and MPAs, throughout the country, to play a vibrant role in providing relief to people in their individual constituencies, especially during the holy month of Ramazan.
Reportedly, the Ehsaas programme is playing its role in helping the needy. As government is doing what is necessary, I think it would not be appropriate if doctors are not appreciated in this time of crisis. This pandemic, and all previous ones, are a clear example of how doctors are the true heroes of a nation. They have played a vital role in the fight against COVID-19, and this, in my opinion, is the perfect time to appreciate them for their service.
Apart from what we see and read in media, there have been a lot of theories regarding the coronavirus that seem terrifying even if they are not true. One that is the most popular among conspiracy theorists is that this is not a pandemic that just happened by chance. According to them, this virus was actually spread on purpose and the objective behind it was depopulation. We have all heard stories of secret societies and the selected elite that is said to control the world. Is this pandemic actually part of a plan? A step towards a “new world order”? Well, there is still no hard evidence supporting these theories, so one can only guess.
Is China actually to blame for the spread of the coronavirus? According to reports, in December 2019, Dr Li Wenliang, an ophthalmologist from China, found seven patients infected with a deadly new virus. No one had any information regarding the virus, but Dr Li had understood its deadliness and started to warn people. On December 30, 2019, he told his fellow doctors, via social media, about the virus, but after a few days, he was arrested for “spreading news about a fake disease.” Police made him sign a document, which stated that he was not allowed to share any false statement about the disease. Chinese ambassadors to Pakistan Yaojing declared it war against humanity.
After a few days, coronavirus spread throughout Wuhan, and people realised that government and police had declared Dr Li’s statement a rumour instead of taking action at that time. The fish market in Wuhan was eventually declared the source of the virus and was sealed later. But the story does not end there. Dr Li, who warned people about the coronavirus, was infected with the coronavirus on January 12, 2020.
A phone call between Dr Li and a reporter from CNN showed that he was in quite a critical condition; he died on February 7, 2020. Dr Li’s demise resulted in people, via social media, blaming the government for the spread of the virus; they demanded freedom of speech. The Chinese government, eventually, had all the posts on social media deleted.
Many videos have been posted online where people infected with the coronavirus are seen coughing and sneezing on objects present in grocery stores or on anything they can find. This takes me back to my question whether this pandemic is really a part of some huge plan that we still don’t know about. Why do they want people to die? The question remains unanswered to this day.
It’s safe to say that the COVID-19 pandemic has taken a toll on the economy of underdeveloped countries; many of these countries, such as Pakistan, India and Bangladesh, are not economically strong so they will have to face far greater damages. The International Monetary Fund expects the global GDP to fall by three percent in 2020. Pakistan will, inevitably, be impacted by both the global and domestic developments arising from the spread of the coronavirus. Pakistan deserves leniency. It is a country already at war with itself. Pakistan’s economy was reported to be recovering slowly but now the spread of the coronavirus is most likely to become a major obstacle in the way. As Pakistan marks hundred days of battle against Covid-19.
Another major problem in countries like Pakistan is the lack of medical facilities. It’s no secret that Pakistan’s healthcare facilities are quite weak, and we do not have enough to support our entire population. Our doctors and nurses are doing everything that is in their power to provide the best possible treatment. One can only pray that the coronavirus does not cause more damage than it already has. Countries like Pakistan cannot afford the coronavirus spreading exponentially. The Covid-19 fight poses a formidable challenge for Prime Minister Imran Khan and his team. As he said, We are at war with an invisible enemy more deadly than the terrorist and extremists.
Lack of awareness remains a huge issue. It is evident that people are not taking this pandemic seriously and don’t understand how their actions can affect the ones around them. Infected people may still be going out to family gatherings, public parks or other places. With limited resources there is only so much that government can do; people, therefore, have to protect themselves and the ones around them by staying indoors and disinfecting their houses.
Where the coronavirus might sound frightening, it is how people behave that would help to control the virus. It is up to us to practise the methods recommended by the World Health Organization: social distancing and using alcohol-based sanitisers and soaps. Proper sanitary methods are required, use of masks and gloves is essential, and awareness about the virus and its deadliness, in my opinion, are of the utmost importance. Government alone cannot fight the coronavirus. Victory against Covid-19 is a cherished dream for all countries.
May God have mercy on us.

COVID-19 cases in Pakistan are gradually rising, with the positivity rate rising by almost 2% over the previous five days. Karachi is the city most impacted, according to the National Institute of Health, Islamabad (NIHmost )’s recent data.
The most recent data show that in a single day, 309 new cases of COVID-19 were reported in the nation, bringing the positivity rate to 2.22 percent.
Diagnostic tests on 13,941 samples led to the discovery of the new cases.
In the meantime, 80 patients are receiving care in intensive care units at various hospitals across the nation. However, no deaths linked to the coronavirus have been reported in the previous 24 hours.
Furthermore, the positivity rate in Sindh rose to 6.1 percent, with Karachi alone accounting for 15.85 percent. Despite a significant drop in the city’s positivity rate since Thursday (21.23 percent), Karachi remains the most affected city in the country.
According to NIH data, the second most affected city in the country is Mardan, which has a COVID-19 positivity rate of 4.76 percent.
Sindh health department orders strict implementation of SOPs
Concerns about a sixth COVID-19 wave have been expressed by the Sindh health department in a letter to the Karachi and Hyderabad commissioners. The health department directed the commissioners to ensure that COVID-19 standard operating procedures (SOPs) were strictly followed in the two cities.
Mask-wearing, social distancing, checking vaccination cards, and limiting public transportation occupancy to 70% are among the SOPs.
The health department is concerned about the spread of the COVID-19 subvariants BA-5 and BA-
We are now at that stage in facing the coronavirus pandemic that states have begun to understand just what types of lasting damage it will leave behind even once a vaccine is developed and the disease is brought under control. And though the most obvious victim of all the uncertainty that has gripped the world right now is the global economy, governments are also realising that while economies will eventually get back on their feet, the damage done to students because of a sudden cut-off in their schooling might never be completely remedied. It turns out that the pandemic has put about 1.6 billion students out of schools across the world, and in Pakistan the education of approximately 40 million students is being affected. The whole world is confronting the enemy and putting all efforts to end this war.
This threatens to become a long-term problem. How, for example, are children going to make up for all the time lost, especially if the second wave forces another closure of schools around the world and the development of a vaccine takes a long time? A number of schools have successfully shifted to online learning, which is admirable, but that still leaves the vast majority of students without education because in most cases neither schools nor students can afford such luxuries. This, therefore, is already threatening to become a problem that could affect a whole generation.
These concerns have no doubt pushed the education ministry to delay any decision about closing schools once again, even as restrictions come into force pretty much across the board. It seems the government has decided to keep schools open for as long as possible, and only go for a shut down in an extreme emergency. It realises all the risks associated with keeping them open of course but this is a risk that needs to be taken in the larger national interest. It is more important than ever to enforce very strict implementation of all SOPs. If schools are unable to comply with this extremely important directive then the government might just be forced to pull the plug on the whole thing. Needless to say that the next few days and weeks will be very crucial and hopefully everybody concerned with keeping children in schools, especially teachers and parents, will ensure that all students follow all safety rules religiously. 
In a recent article in The New Yorker, Paul Farmer, a renowned author who has worked in major epidemics, has discussed the concept of “clinical nihilism”. That happens when the number of serious patients overwhelms the health system and doctors feel they can’t treat them. However, Covid-19, he mentions, has given rise to “containment nihilism” at government levels. From the US to developing countries, many feel they can’t control the pandemic and are quietly hoping for herd immunity. It looks like we are no different in Pakistan.

The question is that with this huge number of active cases how to deploy any control strategy except trying for lockdowns. This is also the most popular question on all talk shows and guests are entrenched according to their party lines. Lockdowns are an effective but blunt weapon which also destroys national economies (as described by US CDC ex-director Tom Frieden). Now, most global health experts have rejected these dichotomies of lockdown vs no lockdowns and are coming up with ideas of safe openings of economies. Lockdowns are supposed to give public health departments a time window of reduced transmission so they can identify and disrupt active transmission of virus in the community. This is also an opportunity to enhance the health system capacity for sicker patients. If we don’t do these then the lockdown has limited value and cases will return once it’s lifted. But uncontrolled movements and interactions of society also mean a huge spike in cases. So now there is a near unanimous consensus on “contact tracing and testing” to guide the decision-making process irrespective of whether there is a lockdown or not.

To have an effective system of contact tracing, we need valid epidemiological data of cases. Unfortunately, Pakistan does not have that. We have daily numbers of tested and positives, not surveillance data. We don’t know if cases in a city are linked to each other (clusters) or not. That is the first important step in epidemic control. The more linkages we find of cases controlling its spread will be easier. For this we need to know when each case got the first symptom. We know when they got tested but not when they got sick and that is critical information for an epidemic control which is missing from NCOC data. Once we start tracing contacts of cases and testing them, we will be able to identify asymptomatic cases and put the noose around active transmissions.

But how can we do that with so many new cases? All outbreaks are local so we need to assign teams of epidemiologists at the city level and focus on disease spread in these communities. That will give us more practical numbers to work with than a central approach. Contact tracing is an art of communication to get the trust of the patients and their communities. Previously, I headed the US CDC and Government of Pakistan’s collaborative programme to train about 250 field epidemiologists to respond to any outbreak or pandemic. They are all government employees across Pakistan in different health departments and armed forces. They are trained for this and have won many awards in outbreak investigation and control. However, Pakistan has not been able to utilise this workforce. In some provinces they were the first to respond, collecting data needed for control. But soon they were sidelined and those who had never managed any outbreak started running the show. But we can still change the course if we really mean business. “The right person for the right job” in a pandemic could be a life saver for our nation! The combatants of the Covid-19 war need to fight with resilience.
The year 2020 has been gashed into our skin. It has become a part of our memory for all the wrong reasons — it felt like a decade of quarantines, isolations and lockdowns. It started as a thread of misfortune and ended as a cloth of misery. How has it taught us the importance of prevention? How did ‘prevention is better than cure’ turned into ‘prevention is the only cure’?
We are starting to lose count of the fallen and are desperately looking towards the heavens for vaccines to rain on us and cleanse us from the virus.
Those alive today have never lived through the need of a vaccine to the development of a vaccine and finally the actual process of getting vaccinated. Never before has a vaccine received this much attention and anticipation. The approval of the first Covid-19 vaccine as 2020 is about to end will finally fill many wounds this year has inflicted on us.
We are witnessing a remarkable peak in science and technology as within a year Pfizer, BioNTech and Moderna among others are looking towards licensing their vaccines. The UK has become the first to approve a Covid vaccine and aims to start immunising its people this week. Finally, we edge closer to using the golden bullet we desired so greatly. France has marked its first victory in the fight against the Corona Virus.
For our country, the worst is yet to come. Our initial, and even late, response to Covid-19 was divided. A large section took it as an attempt to once again dirty our hands in foreign aid. A more popular opinion, especially among the lower class, was that Pakistani doctors deliberately injected patients with a kind of poison and used an imaginary virus as a shield for their evil deeds. A question these people need to ask themselves is: how can public sector hospitals provide doctors with a mysterious and rare poison when they cannot even provide Paracetamol tablets? Nonetheless, this divided response might further meet division, rejection and conspiracies when the time of using a vaccine on our people would come. Will the Covid vaccine meet the same fate as the polio vaccine? Will biotechnology once again be thrashed in our country along with the vaccinators? Will we be the only country in the world where coronavirus, like polio, would never be eliminated?
The most helpless segment of our society is healthcare workers. Doctors, nurses and paramedics have seen the unseen and heard the unheard during the pandemic. They worked with no support from the public or those at the top. We are a country where we force our white coat messiahs to take to the streets for basic rights such as safety and security. If and when the vaccine arrives in our country, will healthcare workers — the highest of high-risk individuals — receive the first shot or will it fall prey to politics and unseen forces? Either way, there will be no surprise.
The world is racing towards securing the initial vaccine batches. Different countries have used different approaches to complete their vaccine journey. The UK is well on its way to start using the Pfizer/BioNTech vaccine, the first country to do so. Russia and China licensed their own vaccines in July, well before final results came in. the US has Moderna in its backyard whose vaccine is 94% effective.
Powerful countries will once again take the lead and for them it might seem to be the beginning of the end. But for the rest it is the end of the beginning as unforeseen challenges and disparities are yet to be met. Canada, has contracts for 246 million vaccine doses, for its population of 38 million. Poor countries which have a large population in far-flung areas, and electricity shortages and heat waves — will have to solve logistic issues such as achieving ultra-cold temperatures needed to transport the vaccine by Pfizer and BioNTech.
We are at war and the battle has long since moved out of the hospitals and remain at our homes. In the war against Covid-19, our soldiers are serving in hospitals and in medical places. Pakistan’s fate, in all this, is not difficult to predict. When we acquire the vaccine, will it be the last jab in our ongoing war against the microscopic world or not? It is yet to be see
